# Supplementary material for: NanoTraPPED—A New Method for Determining the Surface Energy of Nanoparticles via Pickering Emulsion Polymerization
Source: Nanomaterials (Basel). 2021 Nov 25;11(12):3200. doi: 10.3390/nano11123200 (PMC8709214; doi:10.3390/nano11123200)
Supplement: Supplementary file 1 [file nanomaterials-11-03200-s001.zip]

Archive with 1 entries (1 files):
- nanomaterials-1459189-supplementary.pdf
